# Supplementary material for: Mycobacterium tuberculosis causing tuberculous lymphadenitis in Maputo, Mozambique
Source: BMC Microbiol. 2015 Nov 21;15:268. doi: 10.1186/s12866-015-0603-5 (PMC4654834; doi:10.1186/s12866-015-0603-5)
Supplement: Additional file 1: — Full description of MIRU-VNTR and spoligotyping analysis in this study. *Newly created 12, 15, or 24-MIRU International Types (MIT) were followed by an asterisk. Letters x, y, and z represent respectively MIRU-VNTR double alleles values of loci MIRU26, Mtub21, and Mtub30 (i.e. 7(+5), 5(+1), and 4(+2)). Letters A, B, C, and D, represent respectively MIRU-VNTR loci number of copies 10, 11, 12, and 13. **Mixed infection, Manu 2 isolate. (XLSX 15 kb) [file 12866_2015_603_MOESM1_ESM.xlsx]

## Sheet: Sheet1
Strain	Spoligotype43 (Binary)	Spoligotype43 (Octal)	SIT*	Lineage	12-loci MIRU	12-MIT*	15-loci MIRU	15-MIT*	24-loci MIRU	24-MIT*
EBOV 13-16	□□□□□□□□□□□□□□□□□□□□□□□□□□□□□□□□□□■■■■■■■■■	000000000003771	1	Beijing	222325193523	244	223953444624544	Orphan	2.22325e+23	Or13
EBOV 13-17	□□□□□□□□□□□□□□□□□□□□□□□□□□□□□□□□□□■■■■■■■■■	000000000003771	1	Beijing	223325171531	96	233751444824543	893*	2.23325e+23	5
EBOV 13-39	□□□□□□□□□□□□□□□□□□□□□□□□□□□□□□□□□□■■■■■■■■■	000000000003771	1	Beijing	223325171531	96	233751444824543	893*	2.23325e+23	5
EBOV 13-08	□□□□□□□□□□□□□□□□□□□□□□□□□□□□□□□□□□■■■■■■■■■	000000000003771	1	Beijing	223325173533	17	233753444823543	Orphan	2.23325e+23	10
EBOV 13-29	□□□□□□□□□□□□□□□□□□□□□□□□□□□□□□□□□□■■■■■■■■■	000000000003771	1	Beijing	223325173543	99	233753442824543	Orphan	2.23325e+23	12
EBOV 13-37	□□□□□□□□□□□□□□□□□□□□□□□□■■■■■■■■□□□□■■■■■■■	000000007760771	4	Unknown	124326153226	151	243526143623312	Orphan	1.24326e+23	Or30
EBOV 13-27	□□□■■■■■■■■■■■■■■□■■■■■■■□■■■■■■□□□□■■■□■■■	77776775760731	2022	X1	225325033223	1696*	253323233735343	Orphan	2.25325e+23	Or23
EBOV 13-40	■□□■□■■■■■■■■■■■■■■■■□■■■■■■□□□□■□■■■■■□■■■	457777737413731	4093*	EAI1-SOM	244326223513	1698*	44325344B412D22	Orphan	244326223513444B412D3212	Or31
EBOV 13-44	■□□■□■■■■■■■■■■■■■■■■□■■■■■■□□□□■□■■■■■□■■■	457777737413731	4093*	EAI1-SOM	274326223512	Orphan	743252448412C22	Orphan	2743262235124448412C3212	Or34
EBOV 13-10	■□□■■■■■□□□□□□□□□□□■■■■■■■■■□□□□■□■■■■■■■■■	476000377413771	Orphan	EAI5	244327223533	Orphan	443253632211312	Orphan	2.44327e+23	Or04
EBOV 13-01	■■□□□□□■■■■■■■■■■■■■■■□□□□□□□□□□□□■■■■■■■■■	603777740003771	952	CAS1-Delhi	226425173433	914	264743422744423	Orphan	2.26425e+23	Or01
EBOV 13-14	■■■□□□□□□■■■■■■■□□□□□□□□■■■■□□□□■□■■■■■■■■■	700774007413771	1062	EAI5	244316223534	Orphan	443254747712626	Orphan	2.44316e+23	Or12
EBOV 13-12	■■■□□□□□□■■■■■■■■■■■■■□□■■■■□□□□■□■■■■■■■■■	700777747413771	129	EAI6-BGD1	254317223533	Orphan	543253747612626	Orphan	2.54317e+23	Or11
EBOV 13-41	■■■□□□□□□■■■■■■■■■■■■■□□■■■■□□□□■□■■■■■■■■■	700777747413771	129	EAI6-BGD1	253316223534	Orphan	53325424A712726	Orphan	253316223534254A71273236	Or32
EBOV 13-05	■■■■□□□■□□□■■■■■■■■■□□□□■■■■■■■■□□□□■■■■■■■	742177607760771	Orphan	LAM9	223326153323	236	233533244124421	Orphan	2.23326e+23	Or07
EBOV 13-18	■■■■□□□■■■■■■■■■■■■■■■■■■■■■□□□□■□■■■■■□■■■	743777777413731	Orphan	EAI1-SOM	254316223513	1335	54325364B512D22	Orphan	254316223513644B512D3212	Or14
EBOV 13-45	■■■■□■■■■■■■□■■■■■■■■■■■■■■■□□□□■□■■■■■□■■■	757737777413731	2915	EAI1-SOM	254315223513	Orphan	54325364A512D22	Orphan	254315223513644A512D3212	Or35
EBOV 13-07	■■■■□■■■■■■■■■■■■■■■■■■■■■■■□□□□■□■■■■■□■■■	757777777413731	806	EAI1-SOM	254316223513	1335	543253549412422	Orphan	2.54316e+23	Or09
EBOV 13-28	■■■■□■■■■■■■■■■■■■■■■■■■■■■■□□□□■□■■■■■□■■■	757777777413731	806	EAI1-SOM	254326223513	64	54325344B512422	Orphan	254326223513434B51243212	Or24
EBOV 13-30	■■■■■□■■■■■■■■■■■■■■■■■■■■■□□■□■□□□□■■■■■■■	767777777120771	4094*	H3	124325153323	1697*	243533335632343	894*	1.24325e+23	252*
EBOV 13-46	■■■■■□■■■■■■■■■■■■■■■■■■■■■□□■□■□□□□■■■■■■■	767777777120771	4094*	H3	124325153323	1697*	243533335632343	894*	1.24325e+23	252*
EBOV 13-33	■■■■■■■■□□□■■■■■■■■□□□□□■■■■■■■■□□□□■■■■■■■	776177407760771	719	LAM3	224326143323	38	243433244724421	Orphan	2.24326e+23	Or27
EBOV 13-31	■■■■■■■■□□□■■■■■■■■■□□□□■■■■■■■■□□□□■■■■■■■	776177607760771	33	LAM3	224326153323	213	243533244724521	Orphan	2.24326e+23	Or25
EBOV 13-06	■■■■■■■■□□■■■■■■■■■■■■■■■■■■■■■■□□□□■■■■■■■	776377777760771	34	S	333325143424	Orphan	333444243123123	Orphan	3.33325e+23	Or08
EBOV 13-19	■■■■■■■■□□■■■■■■■■■■■■■■■■■■■■■■□□■■■■■■■■■	776377777763771	2117	Manu2	2233251x2523	Orphan	233x53444724yz3	Orphan	2233251x25234244724y4z33	Or15**
EBOV 13-20	■■■■■■■■■■■■■■□□□□□□□□□□■■■■■■■■□□□□■■■■■■■	777760007760771	254	T5-RUS1	124326153224	140	243524222623312	140	1.24326e+23	Or16
EBOV 13-11	■■■■■■■■■■■■■■■■■■■□□■■■■■■■□□□□■□■■■■■□■■■	777777477413731	4095*	EAI1-SOM	254326223513	64	543253923312927	Orphan	2.54326e+23	Or10
EBOV 13-26	■■■■■■■■■■■■■■■■■■■□□■■■■■■■□□□□■□■■■■■□■■■	777777477413731	4095*	EAI1-SOM	254324223513	Orphan	543253923312B28	Orphan	2543242235139423312B3238	Or22
EBOV 13-36	■■■■■■■■■■■■■■■■■■■■□□□□■■■■■■■■□□□□■■■□■■■	777777607760731	60	LAM4	124326153324	246	243534242633312	Orphan	1.24326e+23	Or29
EBOV 13-43	■■■■■■■■■■■■■■■■■■■■□□□□■■■■■■■■□□□□■■■■■■■	777777607760771	42	LAM9	124325153224	326	243524222623312	140	1.24325e+23	47
EBOV 13-22	■■■■■■■■■■■■■■■■■■■■□□□□■■■■■■■■□□□□■■■■■■■	777777607760771	42	LAM9	223126142321	1262	231431242826312	Orphan	2.23126e+23	Or18
EBOV 13-24	■■■■■■■■■■■■■■■■■■■■□□□□■■■■■■■■□□□□■■■■■■■	777777607760771	42	LAM9	223126142321	1262	231431241824312	Orphan	2.23126e+23	Or20
EBOV 13-25	■■■■■■■■■■■■■■■■■■■■□□□□■■■■■■■■□□□□■■■■■■■	777777607760771	42	LAM9	223126142321	1262	231431243825312	Orphan	2.23126e+23	Or21
EBOV 13-09	■■■■■■■■■■■■■■■■■■■■□□□□■■■■■■■■□□□□■■■■■■■	777777607760771	42	LAM9	225226133321	Orphan	252331242A24312	Orphan	2252261333212142A2434152	Or03
EBOV 13-21	■■■■■■■■■■■■■■■■■■■■■□□■■■■■□□□□■□■■■■■□■■■	777777717413731	4092*	EAI1-SOM	254326223513	64	543253923312B27	Orphan	2543262235139423312B3237	Or17
EBOV 13-04	■■■■■■■■■■■■■■■■■■■■■■■■■■■■□□□□■□■■■■■□■■■	777777777413731	48	EAI1-SOM	224326223313	Orphan	243233523312427	Orphan	2.24326e+23	Or06
EBOV 13-02	■■■■■■■■■■■■■■■■■■■■■■■■■■■■□□□□■□■■■■■□■■■	777777777413731	48	EAI1-SOM	254326223513	64	543253923312426	Orphan	2.54326e+23	Or02
EBOV 13-32	■■■■■■■■■■■■■■■■■■■■■■■■■■■■□□□□■□■■■■■□■■■	777777777413731	48	EAI1-SOM	254326223513	64	543253823312B26	Orphan	2543262235138423312B3236	Or26
EBOV 13-15	■■■■■■■■■■■■■■■■■■■■■■■■■■■■□□□□■□■■■■■□■■■	777777777413731	48	EAI1-SOM	254326223513	64	543253923212B27	892*	2543262235139423212B3237	251*
EBOV 13-38	■■■■■■■■■■■■■■■■■■■■■■■■■■■■□□□□■□■■■■■□■■■	777777777413731	48	EAI1-SOM	254326223513	64	543253923212B27	892*	2543262235139423212B3237	251*
EBOV 13-34	■■■■■■■■■■■■■■■■■■■■■■■■■■■■□□□□■□■■■■■□■■■	777777777413731	48	EAI1-SOM	254326223513	64	543253923212C27	Orphan	2543262235139423212C3237	Or28
EBOV 13-03	■■■■■■■■■■■■■■■■■■■■■■■■■■■■■■■■□□□□■■■■■■■	777777777760771	53	T1	223125153324	8	231534242522223	Orphan	2.23125e+23	Or05
EBOV 13-35	■■■■■■■■■■■■■■■■■■■■■■■■■■■■■■■■□□□□■■■■■■■	777777777760771	53	T1	223125153324	8	231534242522225	113	2.23125e+23	253*
EBOV 13-23	■■■■■■■■■■■■■■■■■■■■■■■■■■■■■■■■□□□□■■■■■■■	777777777760771	53	T1	223325143336	673	233436333612443	Orphan	2.23325e+23	Or19
EBOV 13-42	■■■■■■■■■■■■■■■■■■■■■■■■■■■■■■■■□□□□■■■■■■■	777777777760771	53	T1	223326153321	224	233531345422225	Orphan	2.23326e+23	Or33
